# Supplementary material for: The Vulnerability of Chinese Theaceae Species Under Future Climate Change
Source: Biology (Basel). 2026 Jan 15;15(2):151. doi: 10.3390/biology15020151 (PMC12837319; doi:10.3390/biology15020151)
Supplement: Supplementary file 1 [file biology-15-00151-s001.zip]

Archive with 6 entries (6 files):
- Table S1. Overall sensitivity, exposure and vulnerability of the 122 Chinese Theaceae species under RCPs 2.6 and 8.5 by the 2070s, respectively..pdf
- Table S2. The sensitivity factor of the 122 Chinese Theaceae species for four bioclimatic variables..pdf
- Table S3. The exposure factor of the 122 Chinese Theaceae species for four bioclimatic variables under RCP 2.6 scenario by the 2070s..pdf
- Table S4. The exposure factor of the 122 Chinese Theaceae species for four bioclimatic variables under RCP 8.5 scenario by the 2070s..pdf
- Table S5. The vulnerability factor of the 122 Chinese Theaceae species for four bioclimatic variables under RCP 2.6 scenario by the 2070s..pdf
- Table S6. The vulnerability factor of the 122 Chinese Theaceae species for four bioclimatic variables under RCP 8.5 scenario by the 2070s..pdf
